# Supplementary material for: Molecular Detection, Aggressiveness, and Vegetative Compatibility of Macrophomina phaseolina Isolates from Common Bean Fields in Sinaloa, Mexico
Source: J Fungi (Basel). 2026 Mar 18;12(3):218. doi: 10.3390/jof12030218 (PMC13028443; doi:10.3390/jof12030218)
Supplement: Supplementary file 1 [file jof-12-00218-s001.zip]

Archive with 1 entries (1 files):
- jof-4188249-supplementary.xlsx
