# Supplementary material for: Molecular Detection, Aggressiveness, and Vegetative Compatibility of Macrophomina phaseolina Isolates from Common Bean Fields in Sinaloa, Mexico
Source: J Fungi (Basel). 2026 Mar 18;12(3):218. doi: 10.3390/jof12030218 (PMC13028443; doi:10.3390/jof12030218)
Supplement: Supplementary file 1 [file jof-12-00218-s001.zip › jof-4188249-supplementary.xlsx]

## Sheet: Hoja1
Consecutive number	Isolate	Field	Municipality	Collection date	Latitude	Longitude	VCG assignment	Aggressiveness (Lesion length in mm )	Morphotype	Colony color	Colony diameter (mm 4 days-1)	Microesclerotia length media (min-máx)	Microesclerotia width media (min-máx)
1	FAVF274	1	Ahome	November 2020	25° 49' 46.3” N	108° 51' 10.5” W	I	22.47	A	Reddish coffee	60.47	99.03 (81.58-122.58)	65.50 (58.66-70.55)
2	FAVF275	1	Ahome	November 2020	25° 49' 46.3” N	108° 51' 10.5” W	I	16.07	E	Olive black	56.4	78.09 (63.32-83.97)	61.37 (55.62-83.11)
3	FAVF276	2	Guasave	November 2020	25° 45' 10.7” N	108° 47' 48.7” W	II	18.97	C	Dense black	55.89	73.94 (65.54-85.35)	61.43 (56.92-78.47)
4	FAVF277	2	Guasave	November 2020	25° 45' 10.7” N	108° 47' 48.7” W	I	18.13	C	Dense black	56.87	115.83 (79.69-165.52)	80.47 (72.91-89.57)
5	FAVF278	2	Guasave	November 2020	25° 45' 10.7” N	108° 47' 48.7” W	I	22.45	E	Olive black	26.03	113.04 (97.13-121.18)	87.55 (81.21-90.33)
6	FAVF279	3	Guasave	November 2020	25° 43' 23.5” N	108° 46' 53.4” W	IV	20.16	F	Intense black	56.27	73.27 (60.40-79.22)	69.30 (56.69-75.26)
7	FAVF280	3	Guasave	November 2020	25° 43' 23.5” N	108° 46' 53.4” W	IV	20.65	F	Intense black	57.67	70.68 (68.92-71.76)	67.08 (65.81-68.08)
8	FAVF281	5	Guasave	December 2020	25° 43' 30.9” N	108° 49' 35.9” W	IV	24.83	E	Olive black	57.67	78.80 (70.73-70.99)	67.04 (58.90-67.26)
9	FAVF282	5	Guasave	December 2020	25° 43' 30.9” N	108° 49' 35.9” W	VI	26.62	G	Olive black and feathery gray	47.25	83.77 (70.99-81.5)	67.08 (55.09-69.35)
10	FAVF283	5	Guasave	December 2020	25° 43' 30.9” N	108° 49' 35.9” W	VI	22.43	G	Olive black and feathery gray	52.64	127.12 (66.76-79.06)	65.38 (55.41-69.65)
11	FAVF284	4	Guasave	December 2020	25° 42' 40.2” N	108° 47' 54.4” W	I	18.38	C	Dense black	47.89	127.08 (104.39-79.39)	67.33 (65.39-69.40)
12	FAVF285	6	Guasave	December 2020	25° 42' 21.6” N	108° 50' 20.8” W	III	23.51	E	Olive black	39.86	123.10 (67.49-120.65)	88.34 (102.15-69.30)
13	FAVF286	6	Guasave	December 2020	25° 42' 21.6” N	108° 50' 20.8” W	I	19.83	E	Olive black	37.14	121.55 (67.96-98.08)	68.03 (98.23-68.30)
14	FAVF287	6	Guasave	December 2020	25° 42' 21.6” N	108° 50' 20.8” W	VII	19.48	E	Olive black	56.62	121.43 (60.03-121.64)	74.04 (68.03-72.15)
15	FAVF288	6	Guasave	December 2020	25° 42' 21.6” N	108° 50' 20.8” W	I	18.85	E	Olive black	34.34	121.46 (63.13-98.11)	69.04 (59.54-74.84)
16	FAVF289	6	Guasave	December 2020	25° 42' 21.6” N	108° 50' 20.8” W	II	16.9	C	Dense black	39.57	104.19 (63.07-79.14)	83.69 (63.31-73.95)
17	FAVF290	6	Guasave	December 2020	25° 42' 21.6” N	108° 50' 20.8” W	VI	27.09	C	Dense black	45.01	90.94 (67.14-89.53)	67.14 (60.86-71.75)
18	FAVF291	6	Guasave	December 2020	25° 42' 21.6” N	108° 50' 20.8” W	II	19.77	E	Olive black	46.08	99.36 (71.68-93.17)	85.88 (64.37-74-98)
19	FAVF292	6	Guasave	December 2020	25° 42' 21.6” N	108° 50' 20.8” W	II	24.96	E	Olive black	48.57	98.70 (77.42-102.12)	75.88 (62.57-82.85)
20	FAVF293	7	Ahome	December 2020	25° 46' 55.1” N	108° 52' 19.2” W	I	22.04	A	Reddish coffee	40.88	84.17 (68.12-98.10)	64.42 (59.75-85.84)
21	FAVF294	7	Ahome	December 2020	25° 46' 55.1” N	108° 52' 19.2” W	VI	24.07	C	Dense black	43.72	87.60 (63.76-88.36)	68.55 (72.65-83.38)
22	FAVF295	7	Ahome	December 2020	25° 46' 55.1” N	108° 52' 19.2” W	VII	26.47	E	Olive black	39.83	96.07 (75.73-94.63)	76.19 (68.48-84.74)
23	FAVF296	7	Ahome	December 2020	25° 46' 55.1” N	108° 52' 19.2” W	I	18.62	E	Olive black	31.67	88.20 (71.74-89.26)	74.06 (72.38-92.74)
24	FAVF297	7	Ahome	December 2020	25° 46' 55.1” N	108° 52' 19.2” W	VI	19.87	D	White with feathery gray and black center	39.45	92.53 (64.63-03.94)	62.65 (63.84-79.74)
25	FAVF298	1	Ahome	November 2020	25° 49' 46.3” N	108° 51' 10.5” W	VI	18.66	B	White with black spots	38.52	79.57 (77.43-85.34)	83.54 (69.64-90.02)
26	FAVF299	1	Ahome	November 2020	25° 49' 46.3” N	108° 51' 10.5” W	VI	22.72	E	Olive black	26.64	93.38 (73.37-91.26)	73.23 (65.13-71.35)
27	FAVF300	8	Ahome	December 2020	25° 46' 36.9” N	108° 51' 10.5” W	IV	21.75	E	Olive black	37.47	81.73 (65.53-80.03)	75.56 (62.23-72.53)
28	FAVF301	9	Ahome	January 2021	25°49' 46.3” N	108° 56' 58.1” W	II	19.81	E	Olive black	52.76	84.36 (72.74.89.24)	64.34 (63.25-74.65)
29	FAVF302	4	Guasave	December 2020	25° 42' 40.2” N	108° 47' 54.4” W	II	23.29	E	Olive black	35.76	74-36 (73.84.99.74)	68.54 (64.76-74.45)
30	FAVF303	4	Guasave	December 2020	25° 42' 40.2” N	108° 47' 54.4” W	VII	26.33	G	Olive black and feathery gray	29.27	77.73 (74.83-86.63)	87.35 (63.42-72.23)
31	FAVF304	3	Guasave	November 2020	25° 43' 23.5” N	108° 46' 53.4” W	III	22.28	C	Dense black	39.24	87.74 (73.73-81.63)	76.34 (62.43-73.00)
32	FAVF305	4	Guasave	December 2020	25° 42' 40.2” N	108° 47' 54.4” W	V	17.93	E	Olive black	47.85	81.26 (61.83-88.63)	76.62 (68.00-71.63)
33	FAVF306	8	Ahome	December 2020	25° 46' 36.9” N	108° 51' 10.5” W	V	20.67	E	Olive black	37.34	93.36 (77.83-91.83)	83.26 (71.63-79.63)
34	FAVF307	8	Ahome	December 2020	25° 46' 36.9” N	108° 51' 10.5” W	III	17.65	E	Olive black	40.78	72.65 (64.83-91.81)	73.63 (61.84-73.53)
35	FAVF308	8	Ahome	December 2020	25° 46' 36.9” N	108° 51' 10.5” W	III	20.44	E	Olive black	37.83	99.55 (82.40-94.48)	84.67 (63.53-78.74)
36	FAVF309	8	Ahome	December 2020	25° 46' 36.9” N	108° 51' 10.5” W	V	17.07	E	Olive black	38.77	76.54 (63.63-78.83)	62.86 (60.74-70.43)
37	FAVF310	2	Guasave	November 2020	25° 45' 10.7” N	108° 47' 48.7” W	VII	23.09	E	Olive black	51.95	92.23 (68.08-94.63)	63.24 (62.63-72.93)
38	FAVF311	10	Ahome	January 2021	25° 46' 52.1” N	108° 52' 7.5” W	VII	24.68	E	Olive black	36.81	75.64 (61.37-79.74)	82.72 (67.63-81.31)
39	FAVF312	10	Ahome	January 2021	25° 46' 52.1” N	108° 52' 7.5” W	I	22.06	E	Olive black	39	83.23 (73.84.92.64)	74.24 (61.74-79.35)
40	FAVF313	10	Ahome	January 2021	25° 46' 52.1” N	108° 52' 7.5” W	I	24.88	E	Olive black	38.22	87.54 (70.72-82.87)	64.83 (60.74-74.63)
41	FAVF314	10	Ahome	January 2021	25° 46' 52.1” N	108° 52' 7.5” W	VII	25.52	E	Olive black	40.29	76.74 (68.83-79.25)	62.85 (61.73-69.39)
42	FAVF315	10	Ahome	January 2021	25° 46' 52.1” N	108° 52' 7.5” W	VII	23.05	E	Olive black	41.52	91.25 (73.86-98.35)	65.23 (61.48-73.74)
43	FAVF316	11	Guasave	January 2021	25° 43' 30.9” N	108° 49' 35.9” W	I	25.63	C	Dense black	42.66	84.83 (71.63-88.42)	74.83 (63.84-71.84)
44	FAVF317	11	Guasave	January 2021	25° 43' 30.9” N	108° 49' 35.9” W	VII	23.86	E	Olive black	36.91	93.73 (64.24-96.73)	73.53 (63.47-82.48)
45	FAVF318	11	Guasave	January 2021	25° 43' 30.9” N	108° 49' 35.9” W	VII	29.44	E	Olive black	32.43	75.27 (64.64-93.64)	62.45 (64.74-69.46)
46	FAVF319	12	Ahome	January 2021	25° 50' 57.7” N	108° 59' 8.6” W	II	30.51	C	Dense black	41.31	83.35 (64.58-84.93)	83.77 (72.47-82.84)
47	FAVF320	12	Ahome	January 2021	25° 50' 57.7” N	108° 59' 8.6” W	II	30.32	C	Dense black	49.51	73.34 (73.91- 82.47)	74.23 (69.64-88.74)
48	FAVF321	12	Ahome	January 2021	25° 50' 57.7” N	108° 59' 8.6” W	I	30.4	E	Olive black	45.65	84.42 (72.17-89.63)	66.71 (70.47-74.83)
49	FAVF322	12	Ahome	January 2021	25° 50' 57.7” N	108° 59' 8.6” W	I	23.85	E	Olive black	35.44	93.74 (72.67-92.02)	62.47 (63.73-71.04)
50	FAVF323	12	Ahome	January 2021	25° 50' 57.7” N	108° 59' 8.6” W	I	33.29	A	Reddish coffee	40.99	94.85 (71.73-98.93)	74.67 (63.83-72.89)
